# Supplementary material for: ASIP Promoter Variants Predict the Sesame Coat Color in Shiba Inu Dogs
Source: Vet Sci. 2022 May 3;9(5):222. doi: 10.3390/vetsci9050222 (PMC9146165; doi:10.3390/vetsci9050222)
Supplement: Supplementary file 1 [file vetsci-09-00222-s001.zip]

Archive with 1 entries (1 files):
- vetsci-1630865-supplementary.pdf
